# Supplementary material for: PPARγ agonist alleviates calcium oxalate nephrolithiasis by regulating mitochondrial dynamics in renal tubular epithelial cell
Source: PLoS One. 2024 Sep 26;19(9):e0310947. doi: 10.1371/journal.pone.0310947 (PMC11426502; doi:10.1371/journal.pone.0310947)
Supplement: S1 Data — (XLSX) [file pone.0310947.s003.xlsx]

## Sheet: FIGURE 1D
Cortex Collagen Fibers
control	stone
0.7895	5.1065
0.7128	3.0169
0.3126	4.0693
0.4905	11.0162
1.4206	5.6932
1.6846	3.4988
0.9382	5.8858
0.6611	4.1071
0.5325	6.5066
0.5225	8.3283
0.3886	4.0002
0.5808	3.6837
0.5463	4.9317
1.0776	6.6876
1.7056	8.7745
0.6642	4.8305
0.4102	4.4865
0.8346	14.6897
1.0258	8.6319
0.7314	10.135
0.295048	2.58018
0.265036	3.73002
0.490554	19.3674
0.611422	5.6346
0.825185	6.62193
0.444681	9.95041
0.764337	7.2988
1.29065	2.85253
0.256173	20.7263
1.1526	20.6311

## Sheet: FIGURE 1E
TUNEL positive cells (%)
control	stone
0	3.517
0	7.098
0	15.322
0	7.912
0	10.77
0	3.31
0	4.987
0	8.011
0	5.276
0	3.056
0	0.171
0	6.222
0	4.318
0	5.892
0	2.78

## Sheet: FIGURE 1G
Caspase-3 p12 / GAPDH
control	stone
1.05351	0.872872
1.28411	2.02654
0.90511	1.79722
1.39457	2.00503
0.656273	2.12408

## Sheet: FIGURE 1H
Bax / GAPDH
control	stone
0.327967	0.487469
0.137926	0.912747
0.193952	0.471574
0.147165	0.818623
0.168961	1.09681

## Sheet: FIGURE 1I
Bcl-2 / GAPDH
control	stone
0.661377	0.372893
0.795928	0.467514
0.644998	0.560289
0.657444	0.601029
0.703	0.432999

## Sheet: FIGURE 1J
kidney injury score
control	stone
0.176471	0.935484
0.0222222	0.757576
0.0512821	0.821429
0.1	0.742857
0.0540541	0.652174
0	0.827586
0	0.904762
0	1
0	0.461538
0	0.774194
0.0810811	1
0.111111	0.454545
0.0612245	1
0.142857	0.555556
0.0888889	0.863636

## Sheet: FIGURE 1K
Oxidative stress (fold change) AOPP
control	stone
43.0703	56.9716
32.9001	48.942
36.1642	46.4794

## Sheet: FIGURE 1L
SOD1 mRNA Level (Fold increase)
control	stone
1	0.205187
0.414998	0.136572
0.656964	0.134312
0.710578	0.112356
0.852	0.103

## Sheet: FIGURE 1M
SOD2 mRNA Level (Fold increase)
control	stone
1	0.616811
0.692536	0.444588
0.875252	0.466961
0.963724	0.639824
0.765	0.533

## Sheet: FIGURE 1N
Catalse mRNA Level (Fold increase)
control	stone
1	0.0954833
0.515108	0.0932606
0.851419	0.11721
1.03017	0.119277
0.912	0.106

[truncated: 60 more sheets: FIGURE 1O, FIGURE 2B, FIGURE 2C, FIGURE 2D, FIGURE 2E, FIGURE 2G, FIGURE 2H, FIGURE 2I, FIGURE 2J, FIGURE 2K, FIGURE 3C, FIGURE 3D, FIGURE 3E, FIGURE 3F, FIGURE 3G, FIGURE 3I, FIGURE 3J, FIGURE 3K, FIGURE 3L, FIGURE 4B …]
